# Supplementary material for: Cuticle deposition ceases during strawberry fruit development
Source: BMC Plant Biol. 2024 Jun 29;24:623. doi: 10.1186/s12870-024-05327-7 (PMC11218262; doi:10.1186/s12870-024-05327-7)
Supplement: Supplementary file 1 — Supplementary Material 1. [file 12870_2024_5327_MOESM1_ESM.xlsx]

## Sheet: Data S1
Data S1. Relationship between the osmotic potential (yπ) of strawberry fruit juice and its soluble solids (°Brix) content.
#rep	Cultivar	stage ripeness	DAFB	SS (°Brix)	Osmotic potential (MPa)	Model Osmotic potential (MPa)
1	Clery	Unripe	8	5.3	-0.743525	-0.764838		ΨπCalculated= -0.3292-0.0421xBrix-0.0088xBrix^2+0.00022xBrix^3, p-value<0.001.
2	Clery	Unripe	8	5.5	-0.770517	-0.788241
3	Clery	Unripe	8	5.4	-0.741071	-0.776489
4	Clery	Unripe	8	5.5	-0.755794	-0.788241
5	Clery	Unripe	8	5.3	-0.750886	-0.764838
6	Clery	Unripe	8	5.8	-0.766837	-0.824097
7	Clery	Unripe	8	5.3	-0.791375	-0.764838
8	Clery	Unripe	8	5.4	-0.745979	-0.776489
9	Clery	Unripe	8	5.8	-0.780333	-0.824097
10	Clery	Unripe	8	5.5	-0.784014	-0.788241
11	Clery	Unripe	8	5	-0.700582	-0.730513
12	Clery	Unripe	8	5.6	-0.726348	-0.800094
13	Clery	Unripe	8	5.1	-0.726348	-0.741849
14	Clery	Unripe	8	5.2	-0.759475	-0.753291
15	Clery	Unripe	8	4.7	-0.676043	-0.697154
16	Clery	Unripe	14	5.5	-0.822049	-0.788241
17	Clery	Unripe	14	5.3	-0.809779	-0.764838
18	Clery	Unripe	14	5.3	-0.793829	-0.764838
19	Clery	Unripe	14	5.6	-0.812233	-0.800094
20	Clery	Unripe	14	5.2	-0.785241	-0.753291
21	Clery	Unripe	14	5.3	-0.784014	-0.764838
22	Clery	Unripe	14	5.5	-0.828184	-0.788241
23	Clery	Unripe	14	5.4	-0.807326	-0.776489
24	Clery	Unripe	14	5	-0.732482	-0.730513
25	Clery	Unripe	14	5.6	-0.834318	-0.800094
26	Clery	Unripe	14	5.2	-0.763156	-0.753291
27	Clery	Unripe	14	5.1	-0.718986	-0.741849
28	Clery	Unripe	14	5	-0.715305	-0.730513
29	Clery	Unripe	14	5.3	-0.689539	-0.764838
30	Clery	Unripe	14	5.2	-0.644143	-0.753291
31	Clery	Unripe	21	5.2	-0.803645	-0.753291
32	Clery	Unripe	21	5.3	-0.822049	-0.764838
33	Clery	Unripe	21	5.4	-0.826957	-0.776489
34	Clery	Unripe	21	5.1	-0.764383	-0.741849
35	Clery	Unripe	21	5.1	-0.774198	-0.741849
36	Clery	Unripe	21	4.7	-0.749659	-0.697154
37	Clery	Unripe	21	5.2	-0.806099	-0.753291
38	Clery	Unripe	21	5.1	-0.780333	-0.741849
39	Clery	Unripe	21	4.8	-0.741071	-0.708164
40	Clery	Unripe	21	5.1	-0.782787	-0.741849
41	Clery	Unripe	21	5	-0.777879	-0.730513
42	Clery	Unripe	21	4.9	-0.764383	-0.719284
43	Clery	Unripe	21	4.7	-0.763156	-0.697154
44	Clery	Unripe	21	4.9	-0.749659	-0.719284
45	Clery	Unripe	21	4.8	-0.760702	-0.708164
46	Clery	Unripe	27	4.9	-0.69322	-0.719284
47	Clery	Unripe	27	6.7	-1.06866	-0.936729
48	Clery	Unripe	27	7	-1.08829	-0.975838
49	Clery	Unripe	27	5.3	-0.837999	-0.764838
50	Clery	Unripe	27	5.4	-0.831864	-0.776489
51	Clery	Unripe	27	5.4	-0.955785	-0.776489
52	Clery	Unripe	27	6	-0.926339	-0.848486
53	Clery	Unripe	27	4.9	-0.766837	-0.719284
54	Clery	Unripe	27	5.5	-0.73739	-0.788241
55	Clery	Unripe	27	5.5	-0.822049	-0.788241
56	Clery	Unripe	27	6.4	-1.02449	-0.898378
57	Clery	Unripe	27	6.1	-0.965601	-0.860821
58	Clery	Unripe	27	5	-0.798737	-0.730513
59	Clery	Unripe	27	5.2	-0.842907	-0.753291
60	Clery	Unripe	27	6	-0.942289	-0.848486
61	Clery	Unripe	33	8.4	-1.1705	-1.16729
62	Clery	Unripe	33	8.1	-1.1889	-1.12513
63	Clery	Unripe	33	8.4	-1.16927	-1.16729
64	Clery	Unripe	33	7.3	-1.04781	-1.01567
65	Clery	Unripe	33	7	-1.00609	-0.975838
66	Clery	Unripe	33	8.1	-1.16805	-1.12513
67	Clery	Unripe	33	7.3	-1.05149	-1.01567
68	Clery	Unripe	33	7.7	-1.08584	-1.06983
69	Clery	Unripe	33	8.3	-1.14841	-1.15317
70	Clery	Unripe	33	7.1	-1.00486	-0.989037
71	Clery	Unripe	33	7.5	-1.05885	-1.0426
72	Clery	Unripe	33	8.1	-1.1067	-1.12513
73	Clery	Unripe	33	7.4	-1.04903	-1.0291
74	Clery	Unripe	33	7.3	-1.03186	-1.01567
75	Clery	Unripe	33	7.2	-1.03431	-1.00231
76	Clery	Ripe	37	6.4	-0.934927	-0.898378
77	Clery	Ripe	37	7.5	-1.06744	-1.0426
78	Clery	Ripe	37	6.9	-0.96192	-0.96272
79	Clery	Ripe	37	5.5	-0.806099	-0.788241
80	Clery	Ripe	37	7.9	-1.11038	-1.09735
81	Clery	Ripe	37	6.6	-0.97787	-0.923859
82	Clery	Ripe	37	7.2	-1.03554	-1.00231
83	Clery	Ripe	37	6.3	-1.01345	-0.885769
84	Clery	Ripe	37	7.5	-1.14351	-1.0426
85	Clery	Ripe	37	7	-1.08461	-0.975838
86	Clery	Ripe	37	8.3	-1.17663	-1.15317
87	Clery	Ripe	37	8.4	-1.19136	-1.16729
88	Clery	Ripe	37	7.9	-1.11406	-1.09735
89	Clery	Ripe	37	5.7	-0.916523	-0.812047
90	Clery	Ripe	37	6.9	-0.998728	-0.96272
91	Florentina	Unripe	1	5.15	-0.647006	-0.747557
92	Florentina	Unripe	1	7.22	-0.905481	-1.00498
93	Florentina	Unripe	1	7.19	-0.978279	-1.00098
94	Florentina	Unripe	1	6.71	-0.878488	-0.938021
95	Florentina	Unripe	1	8.13	-1.05599	-1.12932
96	Florentina	Unripe	1	7.63	-0.99791	-1.06027
97	Florentina	Unripe	1	7.51	-1.04453	-1.04396
98	Florentina	Unripe	1	7.12	-0.986459	-0.991686
99	Florentina	Unripe	1	8.51	-1.18277	-1.18288
100	Florentina	Unripe	1	8.45	-1.20731	-1.17437
101	Florentina	Unripe	1	7.22	-0.987277	-1.00498
102	Florentina	Unripe	1	7.1	-1.00364	-0.989037
103	Florentina	Unripe	1	7.07	-1.002	-0.985069
104	Florentina	Unripe	1	7.07	-1.02572	-0.985069
105	Florentina	Unripe	2	7.19	-0.918568	-1.00098
106	Florentina	Unripe	2	8.17	-1.03635	-1.13491
107	Florentina	Unripe	2	7.79	-1.01427	-1.08218
108	Florentina	Unripe	2	8.51	-1.10261	-1.18288
109	Florentina	Unripe	2	9.82	-1.25148	-1.37366
110	Florentina	Unripe	2	6.72	-0.871126	-0.939313
111	Florentina	Unripe	2	8.82	-1.12142	-1.22722
112	Florentina	Unripe	2	7.79	-1.07643	-1.08218
113	Florentina	Unripe	2	6.84	-0.943107	-0.954888
114	Florentina	Unripe	2	7.99	-0.769699	-1.10981
115	Florentina	Unripe	2	6.02	-0.804872	-0.850945
116	Florentina	Unripe	2	7.71	-1.06171	-1.0712
117	Florentina	Unripe	2	7.55	-1.05926	-1.04938
118	Florentina	Unripe	2	8.2	-1.17295	-1.13912
119	Florentina	Unripe	2	8.17	-1.13369	-1.13491
120	Florentina	Unripe	3	6.84	-0.890757	-0.954888
121	Florentina	Unripe	3	8.38	-1.05926	-1.16446
122	Florentina	Unripe	3	6.72	-0.864583	-0.939313
123	Florentina	Unripe	3	7.51	-0.948015	-1.04396
124	Florentina	Unripe	3	8.31	-1.06662	-1.15458
125	Florentina	Unripe	3	7.38	-0.940653	-1.02641
126	Florentina	Unripe	3	9.6	-1.21712	-1.34104
127	Florentina	Unripe	3	8.07	-1.12715	-1.12094
128	Florentina	Unripe	3	8.21	-1.15005	-1.14052
129	Florentina	Unripe	3	7.54	-1.06825	-1.04803
130	Florentina	Unripe	3	7.67	-1.07643	-1.06573
131	Florentina	Unripe	3	6.87	-0.968463	-0.9588
132	Florentina	Unripe	3	8.74	-1.26047	-1.21573
133	Florentina	Unripe	3	7.82	-1.13451	-1.08631
134	Florentina	Unripe	3	6.73	-0.969281	-0.940606
135	Florentina	Unripe	4	6.87	-1.03799	-0.9588
136	Florentina	Unripe	4	8.11	-1.17132	-1.12652
137	Florentina	Unripe	4	8.46	-1.21549	-1.17579
138	Florentina	Unripe	4	7.11	-1.04208	-0.990361
139	Florentina	Unripe	4	3.72	-0.531673	-0.595375
140	Florentina	Unripe	4	6.02	-0.87767	-0.850945
141	Florentina	Unripe	4	7.67	-1.05353	-1.06573
142	Florentina	Unripe	4	7.89	-1.10097	-1.09596
143	Florentina	Unripe	4	8.41	-1.19995	-1.1687
144	Florentina	Unripe	4	6.68	-0.905481	-0.934148
145	Florentina	Unripe	4	7.03	-0.952104	-0.97979
146	Florentina	Unripe	4	8.55	-1.03963	-1.18857
147	Florentina	Unripe	4	9.08	-1.25639	-1.26482
148	Florentina	Unripe	4	8.71	-1.20649	-1.21143
149	Florentina	Unripe	4	6.52	-0.937381	-0.913625
150	Florentina	Unripe	5	7.83	-1.06416	-1.08768
151	Florentina	Unripe	5	7.43	-1.03145	-1.03314
152	Florentina	Unripe	5	6.13	-0.849041	-0.86454
153	Florentina	Unripe	5	7.62	-1.04781	-1.05891
154	Florentina	Unripe	5	8.63	-1.22367	-1.19998
155	Florentina	Unripe	5	6.4	-0.87767	-0.898378
156	Florentina	Unripe	5	8.79	-1.27602	-1.22291
157	Florentina	Unripe	5	7.97	-1.10015	-1.10704
158	Florentina	Unripe	5	7.36	-0.99791	-1.02372
159	Florentina	Unripe	5	8.41	-1.16068	-1.1687
160	Florentina	Unripe	5	8.25	-1.12551	-1.14614
161	Florentina	Unripe	5	7.23	-1.07153	-1.00631
162	Florentina	Unripe	5	8.01	-1.13287	-1.11259
163	Florentina	Unripe	5	7.58	-1.0658	-1.05346
164	Florentina	Unripe	5	8.29	-1.23348	-1.15176
165	Florentina	Unripe	6	7.95	-1.15578	-1.10427
166	Florentina	Unripe	6	7.59	-1.0748	-1.05482
167	Florentina	Unripe	6	8.5	-1.20158	-1.18146
168	Florentina	Unripe	6	7.57	-1.07153	-1.0521
169	Florentina	Unripe	6	8.22	-1.12715	-1.14192
170	Florentina	Unripe	6	8.05	-1.1296	-1.11816
171	Florentina	Unripe	6	6.07	-0.899755	-0.857111
172	Florentina	Unripe	6	6.98	-0.999546	-0.973208
173	Florentina	Unripe	6	7.04	-1.0339	-0.981108
174	Florentina	Unripe	6	9.6	-1.35209	-1.34104
175	Florentina	Unripe	6	6.49	-0.899755	-0.909801
176	Florentina	Unripe	6	10.05	-1.43634	-1.40798
177	Florentina	Unripe	6	7.63	-1.04862	-1.06027
178	Florentina	Unripe	6	6.65	-0.930837	-0.930283
179	Florentina	Unripe	6	7.07	-0.993002	-0.985069
180	Florentina	Unripe	28	4.58	-0.62901	-0.68409
181	Florentina	Unripe	28	6.11	-0.758248	-0.86206
182	Florentina	Unripe	28	6.88	-0.862947	-0.960106
183	Florentina	Unripe	28	7.11	-0.940653	-0.990361
184	Florentina	Unripe	28	7.63	-0.979097	-1.06027
185	Florentina	Unripe	28	7.47	-1.12142	-1.03855
186	Florentina	Unripe	28	8.59	-1.2572	-1.19427
187	Florentina	Unripe	28	5.57	-0.853131	-0.796528
188	Florentina	Unripe	28	7.34	-1.0568	-1.02103
189	Florentina	Unripe	28	6.71	-0.914478	-0.938021
190	Florentina	Unripe	28	7.67	-1.18195	-1.06573
191	Florentina	Unripe	28	7.86	-1.08625	-1.09182
192	Florentina	Unripe	28	7.26	-1.04944	-1.01032
193	Florentina	Unripe	28	8.33	-1.19831	-1.1574
194	Florentina	Unripe	28	7.95	-1.06989	-1.10427
195	Florentina	Unripe	31	8.03	-1.01999	-1.11537
196	Florentina	Unripe	31	8.13	-1.011	-1.12932
197	Florentina	Unripe	31	4.78	-0.849859	-0.705953
198	Florentina	Unripe	31	7.06	-1.14841	-0.983748
199	Florentina	Unripe	31	8.38	-1.20731	-1.16446
200	Florentina	Unripe	31	8.13	-1.16723	-1.12932
201	Florentina	Unripe	31	6.79	-0.923476	-0.948384
202	Florentina	Unripe	31	7.08	-0.974189	-0.986391
203	Florentina	Unripe	31	7.27	-0.999546	-1.01165
204	Florentina	Unripe	31	7.71	-1.05517	-1.0712
205	Florentina	Unripe	31	8.61	-1.22121	-1.19713
206	Florentina	Unripe	31	7.57	-1.06253	-1.0521
207	Florentina	Unripe	31	7.83	-1.12715	-1.08768
208	Florentina	Unripe	31	7.71	-1.13206	-1.0712
209	Florentina	Unripe	31	8.26	-1.1615	-1.14754
210	Florentina	Unripe	31	8.1	-1.10506	-1.12513
211	Florentina	Unripe	31	7.27	-1.06335	-1.01165
212	Florentina	Unripe	31	6.73	-1.0887	-0.940606
213	Florentina	Unripe	31	7.67	-1.03226	-1.06573
214	Florentina	Unripe	31	8.58	-1.25393	-1.19285
215	Florentina	Unripe	31	8.39	-1.19422	-1.16587
216	Florentina	Unripe	31	8.51	-1.16723	-1.18288
217	Florentina	Unripe	31	6.29	-0.888304	-0.884513
218	Florentina	Unripe	31	6.79	-1.0339	-0.948384
219	Florentina	Unripe	31	8.42	-1.20813	-1.17012
220	Florentina	Unripe	31	8.49	-1.19177	-1.18004
221	Florentina	Unripe	31	8.37	-1.17623	-1.16305
222	Florentina	Unripe	31	7.59	-1.06253	-1.05482
223	Florentina	Unripe	31	7.2	-1.00036	-1.00231
224	Florentina	Unripe	33	8.5	-1.1844	-1.18146
225	Florentina	Unripe	33	8.83	-1.26947	-1.22866
226	Florentina	Unripe	33	7.62	-1.10261	-1.05891
227	Florentina	Unripe	33	8.62	-1.24493	-1.19855
228	Florentina	Unripe	33	7.62	-1.07971	-1.05891
229	Florentina	Unripe	33	7.38	-1.13696	-1.02641
230	Florentina	Unripe	33	7.82	-1.25066	-1.08631
231	Florentina	Unripe	33	8.39	-1.15905	-1.16587
232	Florentina	Unripe	33	7.7	-1.0748	-1.06983
233	Florentina	Unripe	33	7.28	-1.01509	-1.01299
234	Florentina	Unripe	33	8.86	-1.25475	-1.23298
235	Florentina	Unripe	33	7.04	-0.950468	-0.981108
236	Florentina	Unripe	33	7.06	-0.964374	-0.983748
237	Florentina	Unripe	33	7.83	-1.08707	-1.08768
238	Florentina	Ripe	35	8.41	-1.15169	-1.1687
239	Florentina	Ripe	35	7.15	-0.959466	-0.995666
240	Florentina	Ripe	35	6.41	-0.985641	-0.899643
241	Florentina	Ripe	35	8.33	-1.17459	-1.1574
242	Florentina	Ripe	35	7.58	-0.985641	-1.05346
243	Florentina	Ripe	35	7.67	-0.961102	-1.06573
244	Florentina	Ripe	35	7.39	-0.943925	-1.02775
245	Florentina	Ripe	35	7.99	-1.011	-1.10981
246	Florentina	Ripe	35	8.95	-1.23348	-1.24598
247	Florentina	Ripe	35	8.17	-1.10833	-1.13491
248	Florentina	Ripe	35	7.7	-1.0568	-1.06983
249	Florentina	Ripe	35	8.01	-1.07807	-1.11259
250	Florentina	Ripe	35	9.29	-1.2891	-1.29544
251	Florentina	Ripe	35	9.6	-1.31364	-1.34104
252	Florentina	Ripe	35	8.61	-1.23757	-1.19713
253	Florentina	Ripe	35	7.74	-1.12633	-1.07531
254	Florentina	Ripe	35	6.59	-0.968463	-0.922577
255	Florentina	Ripe	35	8.1	-1.17786	-1.12513
256	Florentina	Ripe	35	8.67	-0.866865	-1.2057
257	Florentina	Ripe	35	8.71	-1.12715	-1.21143
258	Florentina	Ripe	35	7.69	-0.985641	-1.06847
259	Florentina	Ripe	35	8.5	-1.0887	-1.18146
260	Florentina	Ripe	35	7.08	-0.897301	-0.986391
261	Florentina	Ripe	35	8.06	-1.02572	-1.11955
262	Florentina	Ripe	35	7.89	-1.08298	-1.09596
263	Florentina	Ripe	35	6.32	-0.872762	-0.888283
264	Florentina	Ripe	35	7.51	-1.06907	-1.04396
265	Florentina	Ripe	35	7.27	-1.0249	-1.01165
266	Florentina	Ripe	35	4.9	-0.683405	-0.719284
267	Florentina	Ripe	35	4.45	-0.636781	-0.670121
268	Florentina	Ripe	35	5.77	-0.775425	-0.820472
269	Florentina	Ripe	35	8.22	-1.07603	-1.14192
270	Florentina	Ripe	35	5.96	-0.81346	-0.843577
271	Florentina	Ripe	35	7.42	-0.879715	-1.03179
272	Florentina	Ripe	35	7.12	-0.94965	-0.991686
273	Florentina	Ripe	35	7.3	-0.94965	-1.01567
274	Florentina	Ripe	35	6.53	-0.882169	-0.914901
275	Florentina	Ripe	35	6.3	-0.867446	-0.885769
276	Florentina	Ripe	35	7.99	-1.03554	-1.10981
277	Florentina	Ripe	35	7.98	-1.02572	-1.10843
278	Florentina	Ripe	35	8.05	-1.04903	-1.11816
279	Florentina	Ripe	35	6.02	-0.786468	-0.850945
280	Florentina	Ripe	35	9.12	-1.17663	-1.27064
281	Florentina	Ripe	35	10.67	-1.4073	-1.50145
282	Florentina	Ripe	35	6.73	-0.883396	-0.940606
283	Florentina	Ripe	35	7.59	-1.01345	-1.05482
284	Florentina	Ripe	35	5.65	-0.715305	-0.806058
285	Florentina	Ripe	35	9.49	-1.24289	-1.32481
286	Florentina	Ripe	35	7.54	-1.00609	-1.04803
287	Florentina	Ripe	35	7.53	-0.996274	-1.04667
288	Florentina	Ripe	35	6.99	-0.94597	-0.974523
289	Florentina	Ripe	35	5.9	-0.819595	-0.836244
290	Florentina	Ripe	35	13.46	-1.94592	-1.93163
291	Florentina	Ripe	35	7.24	-0.955785	-1.00765
292	Florentina	Ripe	35	6.34	-0.931246	-0.890802
293	Florentina	Ripe	35	6.14	-0.776652	-0.865782
294	Florentina	Ripe	35	6.36	-0.912842	-0.893323
295	Florentina	Ripe	35	5.62	-0.761929	-0.802477
296	Florentina	Ripe	35	6.87	-0.926339	-0.9588
297	Florentina	Ripe	35	6.52	-0.903027	-0.913625
298	Florentina	Ripe	35	7.4	-0.94965	-1.0291
299	Florentina	Ripe	35	4.92	-0.667455	-0.721521
300	Florentina	Ripe	35	5.83	-0.742298	-0.827731
301	Florentina	Ripe	35	9.87	-1.29319	-1.3811
302	Florentina	Ripe	35	6.56	-0.847815	-0.918735
303	Florentina	Ripe	35	5.76	-0.759475	-0.819265
304	Florentina	Ripe	35	7.61	-1.00118	-1.05755
305	Florentina	Ripe	35	6.44	-0.830637	-0.903446
306	Florentina	Ripe	35	6.29	-0.788921	-0.884513
307	Florentina	Ripe	35	5.45	-0.772971	-0.782352
308	Florentina	Ripe	35	6.63	-0.915296	-0.927711
309	Florentina	Ripe	35	7.63	-1.04903	-1.06027
310	Florentina	Ripe	35	4.66	-0.634327	-0.692781
311	Florentina	Ripe	35	8.5	-1.13246	-1.18146
312	Florentina	Ripe	35	7.5	-0.964374	-1.0426
313	Florentina	Ripe	35	8.79	-1.10915	-1.22291
314	Florentina	Ripe	35	8.75	-1.14596	-1.21716
315	Florentina	Ripe	35	6.92	-0.921431	-0.965337
316	Florentina	Ripe	35	7.03	-1.01836	-0.97979
317	Florentina	Ripe	35	6.38	-0.858857	-0.895849
318	Florentina	Ripe	35	7.74	-1.11651	-1.07531
319	Florentina	Ripe	35	8.7	-1.16682	-1.20999
320	Laetitia	Ripe	37	11.13	-1.59093	-1.57157
321	Laetitia	Ripe	37	11.86	-1.61383	-1.68381
322	Laetitia	Ripe	37	10.35	-1.42816	-1.45304
323	Laetitia	Ripe	37	11.08	-1.52631	-1.56392
324	Laetitia	Ripe	37	11.12	-1.54267	-1.57004
325	Laetitia	Ripe	37	17.2	-2.43588	-2.49297
326	Laetitia	Ripe	37	13.51	-1.88458	-1.93937
327	Laetitia	Ripe	37	17.65	-2.54549	-2.55633
328	Laetitia	Ripe	37	14.43	-2.02445	-2.08121
329	Laetitia	Ripe	37	16.86	-2.34672	-2.44429
330	Laetitia	Ripe	37	10.83	-1.48541	-1.52578
331	Laetitia	Ripe	37	7.89	-1.12306	-1.09596
332	Laetitia	Ripe	37	10.56	-1.41425	-1.48478
333	Laetitia	Ripe	37	9.18	-1.28665	-1.27937
334	Laetitia	Ripe	37	10.91	-1.50913	-1.53796
335	Laetitia	Ripe	37	13.9	-1.95165	-1.99965
336	Laetitia	Ripe	37	13.14	-1.81505	-1.88206
337	Laetitia	Ripe	37	14.44	-2.07353	-2.08274
338	Laetitia	Ripe	37	14.76	-2.13896	-2.13169
339	Laetitia	Ripe	37	13.9	-2.01054	-1.99965
340	Laetitia	Ripe	37	11.29	-1.60893	-1.59608
341	Laetitia	Ripe	37	10.35	-1.4028	-1.45304
342	Laetitia	Ripe	37	13.23	-1.90912	-1.896
343	Laetitia	Ripe	37	13.19	-1.76352	-1.88981
344	Laetitia	Ripe	37	13.64	-1.9083	-1.95948
345	Laetitia	Ripe	37	10.82	-1.4437	-1.52425
346	Laetitia	Ripe	37	12.07	-1.67109	-1.71626
347	Laetitia	Ripe	37	10.27	-1.35127	-1.44099
348	Laetitia	Ripe	37	8.25	-1.14187	-1.14614
349	Laetitia	Ripe	37	9.61	-1.36436	-1.34252
350	Laetitia	Ripe	37	12.35	-1.75616	-1.75959
351	Laetitia	Ripe	37	11.91	-1.59993	-1.69153
352	Laetitia	Ripe	37	10.36	-1.52549	-1.45455
353	Laetitia	Ripe	37	11.16	-1.42325	-1.57616
354	Laetitia	Ripe	37	12.02	-1.79542	-1.70853
355	Laetitia	Ripe	37	12.52	-1.98437	-1.78593
356	Laetitia	Ripe	37	9.89	-1.4527	-1.38408
357	Laetitia	Ripe	37	12.1	-1.64328	-1.7209
358	Laetitia	Ripe	37	11.1	-1.53695	-1.56698
359	Laetitia	Ripe	37	11.47	-1.53531	-1.62372
360	Laetitia	Ripe	37	10.1	-1.41671	-1.41547
361	Laetitia	Ripe	37	12.29	-1.81832	-1.7503
362	Laetitia	Ripe	37	10.2	-1.35372	-1.43047
363	Laetitia	Ripe	37	16.45	-2.31728	-2.38476
364	Laetitia	Ripe	37	12.81	-1.7308	-1.83089
365	Laetitia	Ripe	37	13.59	-1.86985	-1.95175
366	Laetitia	Ripe	37	15.16	-2.29928	-2.19251
367	Laetitia	Ripe	37	13.63	-1.84859	-1.95794
368	Laetitia	Ripe	37	12.97	-1.78397	-1.8557
369	Laetitia	Ripe	37	11.86	-1.64492	-1.68381
370	Laetitia	Ripe	37	12.01	-1.64328	-1.70698
371	Laetitia	Ripe	37	11.91	-1.67436	-1.69153
372	Laetitia	Ripe	37	13.95	-1.96556	-2.00736
373	Laetitia	Ripe	37	13.89	-1.99664	-1.99811
374	Laetitia	Ripe	37	13.2	-1.92466	-1.89136
375	Laetitia	Ripe	37	12.33	-1.66373	-1.7565
376	Laetitia	Ripe	37	12.1	-1.64901	-1.7209
377	Laetitia	Ripe	37	12.11	-1.66373	-1.72244
378	Laetitia	Ripe	37	17.61	-2.75325	-2.55075
379	Laetitia	Ripe	37	12.33	-1.62079	-1.7565
380	Laetitia	Ripe	37	12.65	-1.74593	-1.80608
381	Laetitia	Ripe	37	16.29	-2.45878	-2.3613
382	Laetitia	Ripe	37	10.48	-1.4527	-1.47267
383	Laetitia	Ripe	37	13.33	-1.72998	-1.9115
384	Laetitia	Ripe	37	13.02	-1.86127	-1.86345
385	Laetitia	Ripe	37	12.75	-1.8993	-1.82159
386	Laetitia	Ripe	37	16.84	-2.40235	-2.44141
387	Laetitia	Ripe	37	10.94	-1.57662	-1.54254
388	Laetitia	Ripe	37	11.95	-1.74348	-1.69771
389	Laetitia	Ripe	37	12.55	-1.78642	-1.79058
390	Laetitia	Ripe	37	11.81	-1.61833	-1.67609
391	Laetitia	Ripe	37	13.7	-1.54594	-1.96876
392	Laetitia	Ripe	37	13.45	-1.92629	-1.93008
393	Laetitia	Ripe	37	11.35	-1.57662	-1.60529
394	Laetitia	Ripe	37	10.87	-1.5987	-1.53187
395	Laetitia	Ripe	37	13.45	-1.83059	-1.93008
396	Laetitia	Ripe	37	11.31	-1.58766	-1.59915
397	Laetitia	Ripe	37	16.1	-2.31401	-2.33328
398	Laetitia	Ripe	37	13.32	-1.91648	-1.90995
399	Laetitia	Ripe	37	14.81	-2.20604	-2.13932
400	Laetitia	Ripe	37	14.06	-2.06453	-2.02432
401	Laetitia	Ripe	37	13.16	-1.93774	-1.88516
402	Laetitia	Ripe	37	11.54	-1.685	-1.63449
403	Laetitia	Ripe	37	13.16	-1.84532	-1.88516
404	Laetitia	Ripe	37	10.71	-1.54103	-1.50753
405	Laetitia	Ripe	37	11.13	-2.15123	-1.57157
406	Laetitia	Ripe	37	13.91	-1.99991	-2.00119
407	Laetitia	Ripe	37	11.17	-1.62937	-1.57769
408	Laetitia	Ripe	37	12.16	-1.82977	-1.73018
409	Laetitia	Ripe	37	13.06	-1.9402	-1.86965
410	Laetitia	Ripe	37	12.65	-1.7946	-1.80608
411	Laetitia	Ripe	37	11.86	-1.64737	-1.68381
412	Laetitia	Ripe	37	12.97	-1.8036	-1.8557
413	Laetitia	Ripe	37	11.78	-1.67354	-1.67147
414	Laetitia	Ripe	37	14.16	-2.13078	-2.03972
415	Laetitia	Ripe	37	13.46	-1.89521	-1.93163
416	Laetitia	Ripe	37	12.4	-1.62774	-1.76734
417	Laetitia	Ripe	37	7.98	-1.08543	-1.10843
418	Laetitia	Ripe	37	11.8	-1.68336	-1.67455
419	Laetitia	Ripe	37	10.99	-1.46987	-1.55017
420	Laetitia	Ripe	37	12.01	-1.68172	-1.70698
421	Laetitia	Ripe	37	11.88	-1.6531	-1.6869
422	Laetitia	Ripe	37	14.03	-1.96637	-2.0197
423	Laetitia	Ripe	37	11.17	-1.58684	-1.57769
424	Laetitia	Ripe	37	12.24	-1.73407	-1.74256
425	Laetitia	Ripe	37	10.53	-1.47969	-1.48023
426	Laetitia	Ripe	37	11.6	-1.68009	-1.64372
427	Laetitia	Ripe	37	16.43	-2.40153	-2.38183
428	Laetitia	Ripe	37	14.52	-2.05962	-2.095
429	Laetitia	Ripe	37	10.96	-1.46169	-1.54559
430	Laetitia	Ripe	37	13.78	-2.02036	-1.98112
431	Laetitia	Ripe	37	12.94	-1.87476	-1.85105
432	Laetitia	Ripe	37	11.8	-1.61711	-1.67455
433	Laetitia	Ripe	37	12.52	-1.75289	-1.78593
434	Laetitia	Ripe	37	12.24	-1.69154	-1.74256
435	Laetitia	Ripe	37	10.95	-1.56557	-1.54407
436	Laetitia	Ripe	37	12.74	-1.70463	-1.82004
437	Laetitia	Ripe	37	10.97	-2.0269	-1.54712
438	Laetitia	Ripe	37	13.46	-1.87967	-1.93163
439	Laetitia	Ripe	37	13.01	-1.69399	-1.8619
440	Elsanta	Unripe	20	4.89	-0.732482	-0.718167
441	Elsanta	Unripe	20	5.09	-0.727575	-0.74071
442	Elsanta	Unripe	20	4.35	-0.658866	-0.659508
443	Elsanta	Unripe	20	4.94	-0.720213	-0.723762
444	Elsanta	Unripe	20	4.97	-0.728801	-0.727133
445	Elsanta	Unripe	20	5.28	-0.761929	-0.76252
446	Elsanta	Unripe	20	4.68	-0.696901	-0.694965
447	Elsanta	Unripe	20	5.15	-0.73739	-0.747557
448	Elsanta	Unripe	20	5.79	-0.819595	-0.822887
449	Elsanta	Unripe	20	4.68	-0.684632	-0.694965
450	Elsanta	Unripe	20	5.45	-0.76561	-0.782352
451	Elsanta	Unripe	20	4.83	-0.742298	-0.711488
452	Elsanta	Unripe	20	4.49	-0.671135	-0.674398
453	Elsanta	Unripe	20	4.39	-0.644143	-0.663739
454	Elsanta	Unripe	20	5.12	-0.738617	-0.744129
455	Elsanta	Unripe	28	6.56	-0.939835	-0.918735
456	Elsanta	Unripe	28	6.21	-0.918977	-0.874497
457	Elsanta	Unripe	28	4.66	-0.722667	-0.692781
458	Elsanta	Unripe	28	5.12	-0.758248	-0.744129
459	Elsanta	Unripe	28	6.09	-0.890757	-0.859584
460	Elsanta	Unripe	28	7.57	-1.11651	-1.0521
461	Elsanta	Unripe	28	7.34	-1.08707	-1.02103
462	Elsanta	Unripe	28	5.43	-0.84168	-0.780004
463	Elsanta	Unripe	28	5.28	-0.779106	-0.76252
464	Elsanta	Unripe	28	5.62	-0.822049	-0.802477
465	Elsanta	Unripe	28	5.69	-0.815914	-0.810847
466	Elsanta	Unripe	28	6.76	-0.987686	-0.944491
467	Elsanta	Unripe	28	7.04	-1.07725	-0.981108
468	Elsanta	Unripe	28	6.44	-0.950877	-0.903446
469	Elsanta	Unripe	28	5.37	-0.822049	-0.772983
470	Elsanta	Unripe	33	6.27	-0.868672	-0.882004
471	Elsanta	Unripe	33	7.55	-1.05394	-1.04938
472	Elsanta	Unripe	33	8.46	-1.157	-1.17579
473	Elsanta	Unripe	33	8.59	-1.21344	-1.19427
474	Elsanta	Unripe	33	6.61	-0.883396	-0.925142
475	Elsanta	Unripe	33	7.28	-0.995047	-1.01299
476	Elsanta	Unripe	33	7.2	-0.992593	-1.00231
477	Elsanta	Unripe	33	5.9	-0.807326	-0.836244
478	Elsanta	Unripe	33	5.6	-0.777879	-0.800094
479	Elsanta	Unripe	33	6.91	-0.99382	-0.964028
480	Elsanta	Unripe	33	5.73	-0.790148	-0.815651
481	Elsanta	Unripe	33	5.88	-0.836772	-0.833807
482	Elsanta	Unripe	33	4.2	-0.593838	-0.643806
483	Elsanta	Unripe	33	7.7	-1.04903	-1.06983
484	Elsanta	Unripe	33	6.71	-0.981551	-0.938021
485	Elsanta	Ripe	37	8.05	-1.13615	-1.11816
486	Elsanta	Ripe	37	5.54	-0.793829	-0.79297
487	Elsanta	Ripe	37	6.53	-0.960693	-0.914901
488	Elsanta	Ripe	37	7.06	-1.03186	-0.983748
489	Elsanta	Ripe	37	8.41	-1.13246	-1.1687
490	Elsanta	Ripe	37	6.89	-0.94597	-0.961413
491	Elsanta	Ripe	37	4.93	-0.696901	-0.722641
492	Elsanta	Ripe	37	10.82	-1.63428	-1.52425
493	Elsanta	Ripe	37	12.48	-1.92752	-1.77973
494	Elsanta	Ripe	37	6.95	-0.939835	-0.969269
495	Elsanta	Ripe	37	9.82	-1.35577	-1.37366
496	Elsanta	Ripe	37	7.55	-1.06376	-1.04938
497	Elsanta	Ripe	37	4.93	-0.691993	-0.722641
498	Elsanta	Ripe	37	9.74	-1.38521	-1.36177
499	Elsanta	Ripe	37	8.27	-1.14228	-1.14895
500	Elsanta	Ripe	37	8.27	-1.14228	-1.14895
501	Clery	Unripe	20	4.98	-0.757021	-0.728258
502	Clery	Unripe	20	4.58	-0.717759	-0.68409
503	Clery	Unripe	20	5.01	-0.772971	-0.731641
504	Clery	Unripe	20	5	-0.768064	-0.730513
505	Clery	Unripe	20	4.15	-0.624512	-0.638631
506	Clery	Unripe	20	4.66	-0.733709	-0.692781
507	Clery	Unripe	20	4.75	-0.726348	-0.702645
508	Clery	Unripe	20	5.12	-0.777879	-0.744129
509	Clery	Unripe	20	4.78	-0.734936	-0.705953
510	Clery	Unripe	20	5.01	-0.770517	-0.731641
511	Clery	Unripe	28	5.35	-0.814687	-0.770651
512	Clery	Unripe	28	6.15	-0.88953	-0.867024
513	Clery	Unripe	28	5.08	-0.770517	-0.739573
514	Clery	Unripe	28	5.26	-0.806099	-0.760207
515	Clery	Unripe	28	6.46	-0.927566	-0.905986
516	Clery	Unripe	28	5.85	-0.849041	-0.830158
517	Clery	Unripe	28	5.27	-0.760702	-0.761363
518	Clery	Unripe	28	5.2	-0.76561	-0.753291
519	Clery	Unripe	28	7.27	-1.04658	-1.01165
520	Clery	Unripe	28	6.26	-0.912842	-0.88075
521	Clery	Unripe	33	3.18	-0.455194	-0.54434
522	Clery	Unripe	33	8.21	-1.13246	-1.14052
523	Clery	Unripe	33	7.18	-1.00732	-0.999652
524	Clery	Unripe	33	6.5	-0.903027	-0.911075
525	Clery	Unripe	33	6.6	-0.9337	-0.923859
526	Clery	Unripe	33	5.99	-0.814687	-0.847257
527	Clery	Unripe	33	6.07	-0.888304	-0.857111
528	Clery	Unripe	33	8.47	-1.15946	-1.1772
529	Clery	Unripe	33	5.56	-0.786468	-0.795341
530	Clery	Unripe	33	4.38	-0.608562	-0.662679
531	Clery	Ripe	37	7.71	-1.157	-1.0712
532	Clery	Ripe	37	8.45	-1.21222	-1.17437
533	Clery	Ripe	37	11.1	-1.59134	-1.56698
534	Clery	Ripe	37	6.73	-0.952104	-0.940606
535	Clery	Ripe	37	9.87	-1.39994	-1.3811
536	Clery	Ripe	37	7.57	-1.13001	-1.0521
537	Clery	Ripe	37	8.09	-1.13492	-1.12373
538	Clery	Ripe	37	8.67	-1.22939	-1.2057
539	Clery	Ripe	37	8.82	-1.23062	-1.22722
540	Clery	Ripe	37	8.25	-1.19258	-1.14614
541	Lambada	Unripe	14	6.29	-0.835545	-0.884513
542	Lambada	Unripe	14	5.96	-0.818368	-0.843577
543	Lambada	Unripe	14	5.68	-0.798737	-0.809648
544	Lambada	Unripe	14	6.1	-0.814687	-0.860821
545	Lambada	Unripe	14	5.83	-0.804872	-0.827731
546	Lambada	Unripe	14	5.88	-0.791375	-0.833807
547	Lambada	Unripe	14	6.17	-0.822049	-0.869511
548	Lambada	Unripe	14	5.81	-0.799964	-0.825307
549	Lambada	Unripe	14	5.84	-0.807326	-0.828944
550	Lambada	Unripe	14	6.48	-0.842907	-0.908529
551	Lambada	Unripe	21	5.61	-0.815914	-0.801285
552	Lambada	Unripe	21	9.31	-1.4576	-1.29837
553	Lambada	Unripe	21	6.04	-0.911615	-0.853409
554	Lambada	Unripe	21	6.23	-0.939835	-0.876996
555	Lambada	Unripe	21	9.06	-1.37908	-1.26191
556	Lambada	Unripe	21	7.15	-1.09443	-0.995666
557	Lambada	Unripe	21	5.49	-0.804872	-0.787061
558	Lambada	Unripe	21	7.04	-1.07848	-0.981108
559	Lambada	Unripe	21	7.14	-1.08952	-0.994338
560	Lambada	Unripe	21	7.35	-1.1067	-1.02237
561	Lambada	Unripe	27	8.03	-1.25639	-1.11537
562	Lambada	Unripe	27	11.74	-1.76679	-1.6653
563	Lambada	Unripe	27	9.12	-1.36558	-1.27064
564	Lambada	Unripe	27	9.04	-1.39871	-1.25901
565	Lambada	Unripe	27	9.28	-1.39012	-1.29398
566	Lambada	Unripe	27	8.63	-1.32141	-1.19998
567	Lambada	Unripe	27	12.22	-1.87844	-1.73946
568	Lambada	Unripe	27	12.07	-1.849	-1.71626
569	Lambada	Unripe	27	8.31	-1.27602	-1.15458
570	Lambada	Unripe	27	8.76	-1.3435	-1.2186
571	Lambada	Unripe	31	11.04	-1.71403	-1.55781
572	Lambada	Unripe	31	10.84	-1.66373	-1.5273
573	Lambada	Unripe	31	12.63	-1.95451	-1.80298
574	Lambada	Unripe	31	11.16	-1.65637	-1.57616
575	Lambada	Unripe	31	11.04	-1.69072	-1.55781
576	Lambada	Unripe	31	10.49	-1.60852	-1.47418
577	Lambada	Unripe	31	11.14	-1.67477	-1.5731
578	Lambada	Unripe	31	11.63	-1.74961	-1.64834
579	Lambada	Unripe	31	11.25	-1.7398	-1.58995
580	Lambada	Unripe	31	11.99	-1.82937	-1.70389
581	Lambada	Ripe	35	14.62	-2.20113	-2.11031
582	Lambada	Ripe	35	11.4	-1.72017	-1.61296
583	Lambada	Ripe	35	13.14	-1.97414	-1.88206
584	Lambada	Ripe	35	13.02	-1.95697	-1.86345
585	Lambada	Ripe	35	11.93	-1.7717	-1.69462
586	Lambada	Ripe	35	11.57	-1.70913	-1.6391
587	Lambada	Ripe	35	12.19	-1.77538	-1.73482
588	Lambada	Ripe	35	13.31	-2.00604	-1.9084
589	Lambada	Ripe	35	14.66	-2.27352	-2.11642
590	Lambada	Ripe	35	10.35	-1.52018	-1.45304
591	Florentina	Unripe	28	6.54	-0.918977	-0.916178
592	Florentina	Unripe	28	6.96	-0.958239	-0.970581
593	Florentina	Unripe	28	6.69	-0.871126	-0.935438
594	Florentina	Unripe	28	6.52	-0.9018	-0.913625
595	Florentina	Unripe	28	7.08	-0.839226	-0.986391
596	Florentina	Unripe	28	7.36	-0.988912	-1.02372
597	Florentina	Unripe	28	6.75	-0.923885	-0.943196
598	Florentina	Unripe	28	8.05	-1.04167	-1.11816
599	Florentina	Unripe	28	6.71	-0.930019	-0.938021
600	Florentina	Unripe	28	6.59	-0.842907	-0.922577
601	Florentina	Unripe	31	8.37	-0.985232	-1.16305
602	Florentina	Unripe	31	7.91	-1.08216	-1.09873
603	Florentina	Unripe	31	6.26	-0.82573	-0.88075
604	Florentina	Unripe	31	5.3	-0.758248	-0.764838
605	Florentina	Unripe	31	6.52	-0.898119	-0.913625
606	Florentina	Unripe	31	5.38	-0.748433	-0.77415
607	Florentina	Unripe	31	7.34	-0.94965	-1.02103
608	Florentina	Unripe	31	7.66	-0.99382	-1.06437
609	Florentina	Unripe	31	4.9	-0.653958	-0.719284
610	Florentina	Unripe	31	6.95	-0.942289	-0.969269
611	Florentina	Unripe	31	7.77	-1.04781	-1.07943
612	Florentina	Unripe	31	7.07	-0.931246	-0.985069
613	Florentina	Unripe	31	6.3	-0.851495	-0.885769
614	Florentina	Unripe	31	6.4	-0.869899	-0.898378
615	Florentina	Unripe	31	7.22	-0.982778	-1.00498
616	Florentina	Unripe	31	7.23	-0.915296	-1.00631
617	Florentina	Unripe	31	9.97	-1.26497	-1.39602
618	Florentina	Unripe	31	7.19	-0.925112	-1.00098
619	Florentina	Unripe	31	9.48	-1.22448	-1.32334
620	Florentina	Unripe	31	6.45	-0.952104	-0.904715
621	Florentina	Unripe	33	7.77	-1.02204	-1.07943
622	Florentina	Unripe	33	6.89	-0.926339	-0.961413
623	Florentina	Unripe	33	7.99	-1.10056	-1.10981
624	Florentina	Unripe	33	7.65	-1.03676	-1.063
625	Florentina	Unripe	33	7.38	-0.976643	-1.02641
626	Florentina	Unripe	33	7.12	-0.874807	-0.991686
627	Florentina	Unripe	33	7.47	-0.96192	-1.03855
628	Florentina	Unripe	33	9.49	-1.09075	-1.32481
629	Florentina	Unripe	33	4.45	-0.646597	-0.670121
630	Florentina	Unripe	33	7.31	-0.923885	-1.01701
631	Florentina	Ripe	35	6.96	-1.00732	-0.970581
632	Florentina	Ripe	35	7.28	-1.03431	-1.01299
633	Florentina	Ripe	35	8.54	-1.20608	-1.18715
634	Florentina	Ripe	35	9.47	-1.41589	-1.32186
635	Florentina	Ripe	35	8.96	-1.34963	-1.24742
636	Florentina	Ripe	35	8.98	-1.26129	-1.25032
637	Florentina	Ripe	35	8.46	-1.26497	-1.17579
638	Florentina	Ripe	35	10.36	-1.4846	-1.45455
639	Florentina	Ripe	35	9.06	-1.31037	-1.26191
640	Florentina	Ripe	35	7.82	-1.27356	-1.08631
641	Florentina	Ripe	37	7.23	-0.942289	-1.00631
642	Florentina	Ripe	37	4.88	-0.72144	-0.717051
643	Florentina	Ripe	37	8.45	-1.32019	-1.17437
644	Florentina	Ripe	37	9.32	-1.29442	-1.29984
645	Florentina	Ripe	37	8.06	-1.14351	-1.11955
646	Florentina	Ripe	37	7.78	-1.05885	-1.08081
647	Florentina	Ripe	37	8.83	-1.21222	-1.22866
648	Florentina	Ripe	37	7.73	-1.17663	-1.07394
649	Florentina	Ripe	37	8.65	-1.2478	-1.20284
650	Florentina	Ripe	37	5.03	-0.64537	-0.733902
