# Supplementary material for: Cuticle deposition ceases during strawberry fruit development
Source: BMC Plant Biol. 2024 Jun 29;24:623. doi: 10.1186/s12870-024-05327-7 (PMC11218262; doi:10.1186/s12870-024-05327-7)
Supplement: Supplementary file 2 — Supplementary Material 2. [file 12870_2024_5327_MOESM2_ESM.xlsx]

## Sheet: Data S2
Data S2. Effect of the achene cavity on the apparent biaxial strain release (ε;%)
# sample	E.circle (%)	E.pieces (%)
1	41.354	56.3395
2	30.6276	39.913
3	38.8549	41.346
4	52.8756	67.3711
5	49.5997	67.9266
6	32.9775	61.1525
7	51.9513	45.9669
8	50.4955	56.1786
9	56.104	55.5385
10	52.3196	45.9669
11	56.8835	23.5196
12	32.1385	34.6989
13	27.448	56.3395
14	29.2836	14.1396
15	8.14433	46.5305
16	33.2595	47.0985
17	20.5986	57.9663
18	36.2947	29.9706
19	35.1223	27.3537
20	38.2439	29.527
21	41.1952	28.8673
22	17.0053	41.8345
23	17.9941	26.8856
24	15.7124	34.7237
25	18.9997	18.8676
26	20.8305	21.95
27	48.0138	15.5809
28	44.9408	30.4041
29	31.173	38.1877
30	39.7817	27.2074
31	31.4474	38.5694
32	30.6276	41.5561
33	15.9259	32.4235
34	25.0385	27.9218
35	26.933	27.6506
36	21.8853	29.6666
